# Supplementary material for: Photo-Methionine, Azidohomoalanine and Homopropargylglycine Are Incorporated into Newly Synthesized Proteins at Different Rates and Differentially Affect the Growth and Protein Expression Levels of Auxotrophic and Prototrophic E. coli in Minimal Medium
Source: Int J Mol Sci. 2023 Jul 22;24(14):11779. doi: 10.3390/ijms241411779 (PMC10380393; doi:10.3390/ijms241411779)
Supplement: Supplementary file 1 [file ijms-24-11779-s001.zip]

Archive with 2 entries (2 files):
- SI.pdf
- Tables S1-S3.xlsx
