# Supplementary material for: Photo-Methionine, Azidohomoalanine and Homopropargylglycine Are Incorporated into Newly Synthesized Proteins at Different Rates and Differentially Affect the Growth and Protein Expression Levels of Auxotrophic and Prototrophic E. coli in Minimal Medium
Source: Int J Mol Sci. 2023 Jul 22;24(14):11779. doi: 10.3390/ijms241411779 (PMC10380393; doi:10.3390/ijms241411779)
Supplement: Supplementary file 1 [file ijms-24-11779-s001.zip › Tables S1-S3.xlsx]

## Sheet: About
Photo-Methionine, Azidohomoalanine and Homopropargylglycine Have Distinct Effect on the Growth of Auxotrophic and Prototrophic E. coli in Minimal Medium, Alter Protein Expression Levels and Incorporate into Newly Synthesized Proteins at Different Rates
Supplementary Information - Tables S1-S3
Jecmen T1,*, Tuzhilkin R1, Sulc M1
1 Department of Biochemistry, Faculty of Science, Charles University, Albertov 2030, 128 43 Prague 2, Czech Republic.

## Sheet: B834,MS
Table S1: Relative abundances of various forms of b5M46, MBP-GFP and pspA peptides determined by MS and LC-MS - E. coli B834, MS approach
					Replicates
m/z	Protein	Peptide	x		Intensity at t [hr]							Intensity at t [hr]							Intensity at t [hr]				Intensity at t [hr]
					2	4	6	10	19	26		2	4	6	10	19	26		4	10	26		4	10	26
1565.916	b5M46	FLEEHPxGEEVLR	pMet D1		320	917	2176	3226	3661	1600		232	1411	2034	5263	3270	1793		3505	3937	1945		963	10230	1519
1566.947					263	824	1780	2799	3250	1475		-	1247	1741	4516	2715	1776		3104	3537	1813		1009	9248	1447
1567.902					213	486	932	1615	1883	817		-	670	912	2570	1727	1079		1681	1719	1305		569	5129	987
1585.933			Met		431	810	973	1997	2251	936		327	562	627	3183	2004	1150		1412	2423	2041		604	4472	1197
1586.899					299	515	697	1636	1845	834		-	467	489	2479	1612	840		959	1973	1616		464	3626	922
1587.907					217	287	323	776	1065	404		-	241	264	1301	828	445		544	1051	847		313	1883	425
1601.906			MetOx		233	876	1676	2490	1819	949		178	913	1096	3920	2001	1322		2033	4280	2304		782	5864	1309
1602.932					157	699	1366	1919	1418	874		-	708	865	3195	1487	1273		1691	3724	2013		640	4912	1055
1603.929					95	422	582	961	821	498		-	360	503	1575	919	591		881	2005	993		328	2630	620
1537.837	b5M46	FLEEHPxGEEVLR	Aha D3		263	592	284	447	689	878		127	524	282	674	666	568		140	332	113		201	1173	248
1538.801					210	504	243	493	609	905		99	562	291	717	603	601		132	352	148		143	1152	185
1539.841					191	537	326	487	568	1072		111	553	279	621	558	563		152	350	147		179	1123	228
1554.841			Aha D1/2		1152	5595	2561	4894	7868	14035		546	6817	2915	6194	5921	5748		2026	6066	2230		2234	11348	2868
1555.846					1070	4901	2228	4058	6773	12274		505	6177	2688	5280	5191	4617		1815	5290	1748		1847	9946	2261
1556.849					515	2326	1050	1853	3083	5942		199	2939	1090	2431	2414	2219		845	2316	790		824	4629	959
1580.808			Aha		210	1441	662	1995	2967	5984		271	1726	754	2563	1853	3466		504	2172	423		553	3171	1267
1581.812					178	1340	520	1784	2516	4832		166	1473	770	2163	1598	2795		467	1891	467		468	2615	1068
1582.822					133	609	233	797	1159	2295		122	624	291	896	775	1318		241	762	166		229	1198	548
1585.823			Met		876	1577	997	1999	2706	4231		474	1314	1073	2575	2096	2536		621	1507	514		580	4638	876
1586.829					772	1441	955	1654	2230	3436		373	1186	973	2272	1814	2294		366	1344	458		472	3977	776
1587.826					346	668	466	886	1088	1794		181	590	531	1318	930	1116		258	780	195		279	2051	338
1601.802			MetOx		1954	5067	2368	3870	6800	9875		993	6478	2020	5466	5448	6218		1503	4777	1995		1661	9619	2856
1602.809					1435	4098	2156	3780	5570	8454		926	5795	1672	4500	4414	5136		1162	4198	1690		1363	8246	2401
1603.811					717	1938	1074	1663	2965	4157		399	2795	826	2400	2124	2620		661	1932	737		661	4051	1153
1563.891	b5M46	FLEEHPxGEEVLR	Hpg		3409	16490	38091	60142	35718	41233		1890	15054	20496	68868	47671	91084		23490	29996	37206		17840	40250	48106
1564.902					3001	13871	32210	51881	31384	36227		1663	13037	17966	59352	41910	78328		20321	25817	33152		14982	34567	42062
1565.910					1532	7022	15646	26116	15839	18402		650	6045	8840	29331	21321	39207		10003	12688	16440		7372	17882	21188
1585.900			Met		514	2385	4723	8539	7670	7298		438	2002	2729	9662	7822	14785		3286	4826	6034		2378	5545	9630
1586.901					420	2071	4282	7668	6909	6329		306	1713	2291	8661	6698	12841		2712	4351	5270		2239	4788	8270
1587.894					184	1142	2140	4258	3677	3524		197	871	1348	4531	3576	6880		1355	2380	2880		1007	2699	4464
1601.881			MetOx		984	4465	8133	13129	9332	8247		600	4593	5053	16484	11690	21613		6585	7105	9185		4737	10436	11832
1602.888					751	3967	6944	11547	7798	7002		500	3675	4518	13824	9466	17770		5573	5886	7870		3817	8997	10154
1603.885					475	1847	3564	6015	4417	3841		212	1772	2306	7565	4988	9941		2884	3252	4293		1940	5369	5449
m/z	Protein	Peptide	x		Intensity at t [hr]
					2	4	6	10	15	21
1260.668	MBP-GFP	SAxPEGYIQER	pMet D1		1138	5423	4408	2665	745	8059
1261.673					877	3576	2952	1873	584	5861
1262.672					440	1513	1145	808	213	2147
1280.646			Met		1080	3585	2442	1438	575	3968
1281.650					795	2530	1726	996	502	2749
1282.651					557	1622	1021	621	259	1464
1296.631			MetOx		213	405	453	241	134	352
1297.640					213	371	304	190	118	300
1298.648					136	276	162	122	93	212
2070.137		GEIxPNIPQxSAFWYAVR	pMet D1, pMet D1		2262	4947	710	4025	2913	6612
2071.155					2943	6174	969	5615	3541	8758
2072.128					2138	4338	552	3681	2566	6197
2090.116			Met, pMet D1		3106	6120	906	4492	3962	6837
2091.135					3614	7867	1010	5377	4919	8671
2092.128					2801	5168	650	3802	3156	6243
2106.115			MetOx, pMet D1		799	1048	309	793	783	706
2107.131					812	1126	238	861	804	765
2108.104					618	829	211	663	647	572
2110.097			Met, Met		2510	3873	538	2120	2360	3233
2111.106					3124	4619	583	2514	2678	3788
2112.102					2190	3084	421	1764	1882	2996
2126.091			Met, MetOx		737	689	184	412	448	442
2127.109					842	793	211	400	473	446
2128.095					620	605	179	326	353	360
2031.121	MBP-GFP	GEIxPNIPQxSAFWYAVR	Aha D1, Aha D3		210	284	1115	823	322	670
2032.110			Aha D1, Aha D3; Aha D2, Aha D3		349	370	1893	1432	542	1104
2033.090					323	346	1778	1320	489	977
2048.148			Aha D1, Aha D1		826	808	4553	2694	1021	2803
2049.140			Aha D1, Aha D1; Aha D1, Aha D2		1002	1223	7567	5037	1857	4575
2050.134					1162	1245	8044	5759	2014	4687
2062.089			Met, Aha D3		294	194	680	550	192	359
2063.107					421	224	959	701	339	390
2064.109					361	203	1044	918	318	454
2079.126			Met, Aha D1		740	450	2693	1498	567	1437
2080.118			Met, Aha D1; Met, Aha D2		1489	778	5262	3025	1151	2989
2081.117					1273	718	4407	2650	1056	2406
2095.094			MetOx, Aha D1		322	216	559	611	256	297
2096.096			MetOx, Aha D1; MetOx, Aha D2		458	354	966	831	358	456
2110.111			Met, Met		815	256	1448	765	224	768
2111.104					981	303	1993	964	345	998
2112.105					777	251	1423	825	274	720
2126.084			Met, MetOx		469	198	478	277	143	226
2127.111					525	232	559	253	162	241
2128.122					357	168	374	236	105	210
1232.646		SAxPEGYIQER	Aha D3		855	389	1989	463	222	262
1233.655					545	392	1545	310	201	221
1234.673					572	274	1194	205	136	115
1249.676			Aha D1		2907	1910	6744	1198	676	633
1250.671			Aha D1; Aha D2		3037	1961	9243	1613	816	913
1251.672					1528	956	4849	838	501	494
1265.669			Aha		347	173	759	442	214	291
1266.666					458	230	1442	1573	273	658
1280.665			Met		4892	1288	7237	1020	552	758
1281.668					3490	919	5229	780	439	544
1282.669					2318	578	3000	635	332	380
1296.649			MetOx		690	365	877	199	134	125
1297.652					808	292	714	174	163	91
1298.661					396	138	484	150	67	87
1258.667	MBP-GFP	SAxPEGYIQER	Hpg		1906	537	840	1164	2183	5042
1259.668					1371	346	534	832	1361	3225
1260.668					628	178	175	330	641	1329
1280.662			Met		2365	735	633	999	1322	3466
1281.666					1704	396	491	859	960	2338
1282.678					1208	479	339	678	708	1304
1296.654			MetOx		488	113	167	216	231	382
1297.657					403	138	114	145	141	342
1298.653					325	106	84	152	141	222
2066.181		GEIxPNIPQxSAFWYAVR	Hpg, Hpg		235	631	797	3048	2787	3990
2067.177					266	810	1000	4070	3464	4946
2068.182					248	518	573	2349	2099	3534
2088.172			Met, Hpg		250	730	686	3257	1788	3145
2089.170					294	898	832	4062	2259	4069
2090.166					192	524	570	2566	1545	2605
2104.146			MetOx, Hpg		85	210	211	495	401	444
2105.158					120	185	259	666	370	446
2106.159					102	156	206	452	360	334
2110.157			Met, Met		243	402	277	1384	478	1327
2111.164					326	515	367	1892	504	1461
2112.170					197	425	241	1311	354	959
2126.158			Met, MetOx		151	136	159	421	230	338
2127.153					125	223	146	477	187	362
2128.131					93	136	135	367	178	257
828.518	pspA	QQALxLR	Aha D1		82	3293	3625	5159	11102	874
854.486			Aha		216	4548	3444	5546	12222	1240
859.478			Met		183	5827	3961	4800	9326	601
875.471			MetOx		174	3696	2725	3417	6402	439
1644.897		LxIQExEDTLVEVR	Aha D1, Aha D2		166	1725	1129	1626	3473	2112
1674.866			Met, Aha D1		99	607	453	611	1322	494
1705.870			Met, Met		66	715	413	555	893	357
1721.861			Met, MetOx		67	394	176	309	419	192
837.496	pspA	QQALxLR	Hpg		-	871	940	1247	663	714
859.488			Met		-	387	276	355	291	323
1661.877		LxIQExEDTLVEVR	Hpg, Hpg		-	1010	569	1288	1039	1122
1683.870			Met, Hpg		-	637	388	755	801	780
1705.886			Met, Met		-	177	48	153	222	173

## Sheet: B834,LCMS
Table S2: Relative abundances of various forms of b5M46, MBP-GFP and pspA peptides determined by MS and LC-MS - E. coli B834, LC-MS approach
m/z	z	Protein	Peptide	x		AUC at t [hr]
						2	4	6	10	19
513.2603±0.02	3+	b5M46	FLEEHPxGEEVLR	Aha D3		15980	472507	691277	992205	389774
518.9358±0.02	3+			Aha D1		66915	3002648	3534883	6304333	3116791
527.5993±0.02	3+			Aha		300278	77968	97907	100863	75728
529.2614±0.02	3+			Met		57671	91669	634085	791664	234755
534.5930±0.02	3+			MetOx		484610	4305046	3494691	5707963	3965849
522.6041±0.02	3+	b5M46	FLEEHPxGEEVLR	pMet D1		18172	156188	67234	139896	107675
531.9394±0.02	3+			pMet		52868	17760	623723	1021684	949247
529.2614±0.02	3+			Met		10375	16243	83794	15716	173947
534.5930±0.02	3+			MetOx		49706	200546	550823	1134353	785231
m/z	z	Protein	Peptide	x		AUC at t [hr]
						2	4	6	10	15	21
432.868453333333	3+	MBP-GFP	SAxPEGYIQER	MetOx		205726	610270	177132	430962	453405	1279256
430.2148	3+			Met		532904	287429	531344	1213035	1275837	738736
427.5368	3+			pMet		1524677	2274369	2124022	4765439	4773900	6400336
714.677073333333	3+		GEIxPNIPQxSAFWYAVR	MetoX, MetOx		56159	65368	52503	100941	108537	132827
712.02342	3+			MetOx, pMet		59570	231870	68409	146206	155366	518811
709.34542	3+			Met, MetOx		34920	173726	21318	50086	57752	68304
712.02342	3+			MetOx, pMet		56251	20925	57474	136105	141091	447228
704.013766666667	3+			Met, Met		147335	94374	113942	240305	277581	50426
706.691766666667	3+			Met, pMet		170327	113512	211706	473973	583182	260223
706.691766666667	3+			Met, pMet		193340	97903	278154	569064	690612	289799
625.312865	3+	MBP-GFP	SAxPEGYIQER	Aha D1		52036	51323	100611	108565	118904	164342
648.79873	3+			MetOx		463764	161977	173450	325493	196709	472715
625.80487	3+			Aha D2		122646	125607	260417	248295	308381	450664
616.7996	3+			Aha D3		37781	40760	76507	71579	88571	121738
638.3081	3+			Aha		50908	83316	78736	43482	73297	55396.8
640.80125	3+			Met		59828	141244	256647	27746	326302	302884
683.3626	3+		GEIxPNIPQxSAFWYAVR	Aha D1, Aha D1		-	-	-	-	-	10732.3
699.01983	3+			MetOx, Aha D1		-	-	-	7390.8	-	6348
683.6906	3+			Aha D1, Aha D2		4926	6354.5	15908.4	21504.3	16244.7	30933.8
699.01983	3+			MetOx, Aha D1		25483.2	8536.3	16483.1	38147.7	14259.2	41292.5
677.6871	3+			Aha D1, Aha D3		-	-	5912	6576	6641.5	13178
692.026076666667	3+			Aha, Aha D1		10962.2	29601	53647.4	37154.7	35456.3	56270.8
693.688176666667	3+			Met, Aha D1		-	13802.5	27487.9	-	34769.4	30809.9
684.0186	3+			Aha D2, Aha D2		6482.2	7790.9	16397.1	16919	13643.9	26659.8
699.347833333333	3+			MetOx, Aha D2		24744.9	9071.1	20189.1	38586.1	13563.2	48755
714.6771	3+			MetOx, MetOx		78668.8	12028.4	13865.7	49865.5	11940.1	59621
693.34432	3+			MetOx, Aha D3		19494.5	-	16004.6	30137.2	-	34261.1
678.0151	3+			Aha D2, Aha D3		-	-	-	6953.2	-	12714.4
678.0151	3+			Aha D2, Aha D3		-	-	-	-	-	5784
692.35408	3+			Aha, Aha D2		9189.8	16992.1	33508.1	29343.1	30704.2	47693.1
707.68332	3+			MetOx, Aha		28454.1	12943	21728.9	31199.4	17123.5	45839.3
694.01618	3+			Met, Aha D2		9462.1	13076.7	21234.6	8967.8	24847.1	27775.5
709.34542	3+			Met, MetOx		19542.7	25809.3	31018.6	7037.5	40401.5	59700
686.350566666667	3+			Aha, Aha D3		-	-	6008	7467.2	6216.9	8427.4
707.68332	3+			MetOx, Aha		7652.9	5911.7	7060.7	7400.3	4536.4	11981.6
686.350566666667	3+			Aha, Aha D3		-	-	-	-	14170	11740.5
694.01618	3+			Met, Aha D2		-	-	10450.9	-	10424.1	12327.6
688.012666666667	3+			Met, Aha D3		-	-	9507.8	-	9205.4	9683.6
700.6896	3+			Aha, Aha		8182.8	20546.2	22840	14849.5	21288.6	19839
702.351666666667	3+			Met, Aha		-	39420.6	46386.1	-	52923.8	33290.9
704.013766666667	3+			Met, Met		-	30368	35090.7	-	47959.2	30839.3
432.868453333333	3+	MBP-GFP	SAxPEGYIQER	MetOx		65259.4	87197.4	90903.3	241787	129965	146152
420.207466666667	3+			Hpg		125193	293635	89952	486387	686275	714256
427.5368	3+			Met		139310	265096	3049.7	227531	389343	441003
702.016086666667	3+		GEIxPNIPQxSAFWYAVR	MetOx, Hpg		7039.6	8201.9	-	35808	15796	11749.2
714.677073333333	3+			MetOx, MetOx		13352.4	9442.4	-	26871	11875	11037.7
689.3551	3+			Hpg, Hpg		26770.6	45723.4	-	100547	155312	124792
696.684433333333	3+			Met, Hpg		33331.1	62466.4	-	55578	138510	118885
704.013766666667	3+			Met, Met		27024.2	40324	-	10412	51902	46575.4
709.34542	3+			Met, MetOx		8762.9	9069.7	-	28114	13202	16570.3

## Sheet: BL21,MS
Table S3: Relative abundances of various forms of b5M46, MBP-GFP and pspA peptides determined by MS and LC-MS - E. coli BL-21, MS approach
					Replicates
m/z	Protein	Peptide	x		Intensity at t [hr]							Intensity at t [hr]							Intensity at t [hr]				Intensity at t [hr]
					2	4	6	10	19	26		2	4	6	10	19	26		4	10	26		4	10	26
1565.916	b5M46	FLEEHPxGEEVLR	pMet D1		2296	7972	2340	7757	18138	12366		2181	4423	4759	4784	9508	13482		4423	7074	9362		7019	10284	13979
1566.947					1913	7174	2213	7147	15986	10455		1890	4238	4041	4503	8448	12587		4238	6286	8144		6050	9167	11987
1567.902					959	3545	1123	3638	8468	5329		808	2049	1947	2112	4508	6269		2049	3060	3983		3116	4687	6317
1585.933			Met		12450	26779	12140	25952	47904	35299		12947	19855	16443	18745	30360	37913		19855	17287	28680		23673	25201	37292
1586.899					10321	23903	10151	22407	41951	30287		11028	16390	14163	15723	26058	32134		16390	14965	25143		20167	21926	32333
1587.907					5288	12515	5396	11610	22740	15743		5168	8490	7381	8150	13478	17248		8490	7967	12771		10626	11908	16905
1601.906			MetOx		4371	9054	3419	7997	15941	11040		3196	7731	5129	5740	8476	12094		7731	5968	9814		7182	8444	8873
1602.932					3650	7813	3167	6673	13469	9587		2752	6034	4129	4893	7213	10123		6034	4769	8059		5839	7366	7490
1603.929					1784	4056	1432	3267	6856	5120		1393	3028	2098	2192	3620	5712		3028	2422	4123		2894	3843	3736
1537.837	b5M46	FLEEHPxGEEVLR	Aha D3		367	1351	319	748	761	756		159	694	615	1274	1396	1594		411	3028	616		192	1178	1229
1538.801					351	1290	319	671	717	796		174	626	551	1316	1244	1616		332	2801	716		211	1061	1294
1539.841					316	930	287	577	659	571		130	500	459	940	977	1220		268	2290	485		196	818	1016
1554.841			Aha D1/2		2271	1924	444	791	795	1099		676	1010	588	1282	1297	1481		486	2584	864		309	1100	1168
1555.846					1915	1598	495	741	751	901		632	937	496	1029	1283	1348		428	2240	851		237	909	889
1556.849					846	797	239	428	366	468		256	409	316	575	704	634		160	1210	338		142	469	480
1580.808			Aha		1189	1167	243	399	505	1148		380	714	430	728	953	1436		232	1344	608		163	584	1087
1581.812					1012	1057	208	385	540	923		332	578	361	621	885	1177		219	1398	498		153	543	930
1582.822					434	544	103	255	338	545		180	329	222	378	639	797		129	836	307		122	328	566
1585.823			Met		3636	29275	18049	21499	34053	41119		2155	16331	23453	35845	59938	68879		12060	67631	33668		6616	34464	46169
1586.829					3187	25977	15828	18880	29862	35396		1720	14375	20596	31773	51219	59704		10936	59781	28966		5658	30758	40132
1587.826					1396	13591	8277	9935	16398	18964		868	7244	11324	16902	27512	31939		5401	31977	15418		2992	15807	22070
1601.802			MetOx		4425	15930	5067	9654	12602	18390		2281	12367	9666	16969	22484	18908		6473	30941	12692		4877	15728	15469
1602.809					3760	13299	4220	8057	10910	15088		2063	10866	8452	15085	19532	16188		5505	26502	11115		4135	13535	13342
1603.811					1806	6908	2007	4201	5804	8157		929	5394	4256	7193	10280	8449		2768	14248	5815		2049	6835	6744
1563.891	b5M46	FLEEHPxGEEVLR	Hpg		426	4133	5305	2357	9117	38155		485	2692	2128	10754	7257	15637		2784	4450	14827		1697	10982	6849
1564.902					400	3316	4343	1932	7782	33383		439	2260	1910	9157	6369	14020		2451	3781	13269		1458	9791	5871
1565.910					200	1396	2069	858	3766	16730		227	1028	746	4598	3155	6977		985	1648	6528		718	4899	2759
1585.900			Met		687	666	1173	511	1290	6747		538	326	460	2973	975	2983		525	949	2103		426	3034	977
1586.901					559	568	1006	432	1020	6005		436	279	494	2326	892	2602		417	777	1581		336	2480	746
1587.894					264	310	453	263	481	2883		200	130	249	1361	393	1296		248	321	852		158	1148	328
1601.881			MetOx		462	552	614	361	761	2815		422	345	290	1437	508	1056		436	480	1153		322	1065	532
1602.888					420	460	485	276	554	2451		333	288	251	1095	422	892		364	429	917		281	899	375
1603.885					179	272	291	116	260	1184		203	145	108	552	222	414		220	235	468		131	429	250
m/z	Protein	Peptide	x		Intensity at t [hr]
					2	4	6	10	15	21
1260.668	MBP-GFP	SAxPEGYIQER	pMet D1		21138	750	1355	1543	4988	9703
1261.673					14765	614	869	1063	3347	6461
1262.672					5927	243	435	446	1399	2633
1280.646			Met		32184	1242	2654	3638	10178	19917
1281.650					22854	952	1872	2367	7220	13556
1282.651					12018	596	1028	1286	3379	6824
1296.631			MetOx		3579	169	213	300	477	1062
1297.640					2894	131	140	299	390	660
1298.648					1968	91	123	181	209	545
1232.646	MBP-GFP	SAxPEGYIQER	Aha D3		1221	5816	400	696	373	4032
1233.655					1018	3826	337	509	249	2905
1234.673					883	2305	256	347	234	1764
1249.676			Aha D1		3954	15326	964	1443	869	7917
1250.671			Aha D1; Aha D2		5625	21262	1163	2090	1138	11295
1251.672					2814	11699	590	1158	721	6605
1265.669			Aha		443	1135	258	837	533	1683
1266.666					548	3280	632	4413	1155	2352
1280.665			Met		9558	47585	3269	6862	4160	38716
1281.668					6381	32769	2282	4850	2979	27245
1282.669					3828	17518	1331	2472	1573	15255
1296.649			MetOx		975	4580	374	559	283	2557
1297.652					897	3330	310	517	269	1942
1298.661					516	1562	220	348	110	1200
1258.667	MBP-GFP	SAxPEGYIQER	Hpg		2745	1167	1530	8942	29620	22540
1259.668					1886	779	935	5827	20191	15084
1260.668					650	333	428	2267	8395	5999
1280.662			Met		2009	710	662	2237	8762	7289
1281.666					1277	634	474	1731	5938	5207
1282.678					1087	640	416	815	3259	2595
1296.654			MetOx		274	202	168	525	1421	869
1297.657					207	137	146	378	1108	650
1298.653					170	202	178	233	644	415
2070.137	MBP-GFP	GEIxPNIPQxSAFWYAVR	pMet D1, pMet D1		653	1637	1167	3511	1233	1116
2071.155					776	2194	1709	4712	1694	1487
2072.128					537	1482	1155	3609	1027	1192
2090.116			Met, pMet D1		1425	4687	4195	13459	4609	4760
2091.135					1696	6031	5528	17211	6021	6069
2092.128					1222	4566	3905	12192	4202	4689
2106.115			MetOx, pMet D1		453	856	761	1891	587	749
2107.131					526	821	742	1965	624	755
2108.104					452	692	718	1758	589	733
2110.097			Met, Met		2298	6225	5912	18774	7534	8365
2111.106					2777	7836	7641	22453	9111	10039
2112.102					1921	5534	5213	16316	6083	7062
2126.091			Met, MetOx		740	745	726	2452	666	953
2127.109					821	794	804	2586	783	973
2128.095					538	495	529	1996	504	636
2031.121	MBP-GFP	GEIxPNIPQxSAFWYAVR	Aha D1, Aha D3		285	867	467	1412	852	987
2032.110			Aha D1, Aha D3; Aha D2, Aha D3		453	1716	688	2179	1318	1456
2033.090					414	1502	546	1902	1089	1219
2048.148			Aha D1, Aha D1		1263	5107	2551	8522	5210	4438
2049.140			Aha D1, Aha D1; Aha D1, Aha D2		1486	6479	2420	7732	5121	5117
2050.134					1378	5897	2174	6345	4051	4451
2062.089			Met, Aha D3		280	1390	512	2103	1300	1632
2063.107					359	1603	547	2695	1599	2016
2064.109					357	1534	582	2671	1402	1803
2079.126			Met, Aha D1		884	5338	1662	7368	5159	6329
2080.118			Met, Aha D1; Met, Aha D2		1860	9887	3429	13024	9031	10280
2081.117					1610	8911	2713	11372	7499	9315
2095.094			MetOx, Aha D1		195	847	344	1441	570	818
2096.096			MetOx, Aha D1; MetOx, Aha D2		238	1335	579	2547	934	1274
2110.111			Met, Met		1052	7267	1823	13886	10556	11953
2111.104					1445	8780	2286	17308	13225	14845
2112.105					1028	6326	1608	12740	9233	10840
2126.084			Met, MetOx		220	1256	477	2775	1401	1626
2127.111					281	1492	591	3574	1560	1639
2128.122					191	1071	396	2504	1113	1202
2066.181	MBP-GFP	GEIxPNIPQxSAFWYAVR	Hpg, Hpg		3956	4397	2284	1728	6148	8467
2067.177					5242	5500	3187	2268	8098	10695
2068.182					3234	3514	1767	1385	4879	6248
2088.172			Met, Hpg		2326	2008	1057	593	2284	3808
2089.170					2720	2663	1353	762	2702	4805
2090.166					1949	1740	1028	530	1669	3046
2104.146			MetOx, Hpg		432	631	358	141	437	479
2105.158					484	751	482	195	621	571
2106.159					408	553	301	170	396	397
2110.157			Met, Met		1337	799	446	124	450	775
2111.164					1711	1124	501	197	506	1074
2112.170					1248	777	414	134	404	742
2126.158			Met, MetOx		389	434	268	139	456	438
2127.153					379	493	204	132	284	327
2128.131					355	341	238	54	167	217
